# Supplementary material for: A New Insight Into Pollen Release and Presentation in Actinidiaceae Plants: The Case Study of Dioecious Actinidia arguta
Source: Ecol Evol. 2026 Apr 3;16(4):e73247. doi: 10.1002/ece3.73247 (PMC13052302; doi:10.1002/ece3.73247)
Supplement: Supplementary file 1 — Data S1: ece373247‐sup‐0001‐supinfo.zip. [file ECE3-16-e73247-s001.zip › supinfo file/data.xlsx]

## Sheet: Sheet1
雌花female						雄花male
花冠长度corolla lengths	6.05±0.08	9.11±0.12	9.67±0.21	10.90±0.35		5.14±0.12	8.11±0.11	9.90±0.13	10.09±0.18
	6.14	9.05	9.67	10.55		5.15	8.23	10.02	10.25
	5.98	9.25	9.46	11.25		5.25	8.08	9.76	10.13
	6.03	9.03	9.88	10.9		5.02	8.02	9.92	9.89
	18.15	27.33	29.01	32.7		15.42	24.33	29.7	30.27
	Ad	Ac	Ab	Aa		Bc	Bb	Aa	Ba
花丝长度filament lengths	2.11±0.11	3.67±0.11	4.44±0.08	4.85±0.13		1.49±0.12	2.15±0.07	2.86±0.10	3.05±0.21
	2.09	3.54	4.51	4.98		1.58	2.09	2.94	3.27
	2.23	3.75	4.35	4.85		1.36	2.23	2.89	3.02
	2.01	3.72	4.46	4.72		1.53	2.13	2.75	2.86
	6.33	11.01	13.32	14.55		4.47	6.45	8.58	9.15
	Ad	Ac	Ab	Aa		Bc	Bb	Ba	Ba
花药长度anther lengths	1.08±0.09	1.32±0.09	1.45±0.12	1.84±0.11		1.26±0.08	1.57±0.13	1.91±0.09	1.95±0.11
	1.01	1.24	1.58	1.96		1.34	1.42	1.85	2.06
	1.18	1.41	1.34	1.74		1.19	1.65	1.87	1.84
	1.05	1.31	1.43	1.82		1.25	1.64	2.01	1.95
	3.24	3.96	4.35	5.52		3.78	4.71	5.73	5.85
	Ac	Ab	Bb	Aa		Ac	Ab	Aa	Aa
柱头长度stigma lengths	2.79±0.17	3.80±0.17	4.17±0.20	4.13±0.22		/	/	/	/
	2.63	3.98	4.39	3.92
	2.77	3.64	4.01	4.35
	2.97	3.78	4.11	4.12
	8.37	11.4	12.51	12.39
	Ab	Aa	Aa	Aa
花粉活力pollen viability				I	II	III	IV
I	41.67	1.48	c	43.25	73.09	96.69	26.1
II	71.42	1.46	b	40.31	71.12	98.26	24.68
III	96.5	1.86	a	41.45	70.25	94.55	24.22
IV	25	0.98	d	125.01	214.46	289.5	75
雄花花蜜体积Nectar secretion of female						雌花花蜜体积Nectar secretion of male
1	2	3	4			1	2	3	4
18.9	36.8	48.6	8.5			10.2	16.5	20.9	8.5
20.3	34.5	45.2	14.1			9.5	14.3	23.9	7.6
19.5	33.5	49.2	12.5			12.4	16.7	22.7	7.6
22.5	35.8	45.8	11.6			10.4	17.1	20.7	9.9
21.9	36.4	50.7	13.1			8.6	15.5	21.8	7.2
20.62±1.54	35.4±1.37	47.9±2.33	11.96±2.14			10.22±1.41	16.02±1.13	22±1.33	8.16±1.08
Ac	Ab	Aa	Ad			Bc	Bb	Ba	Bd
						雄花访花频率visiting frequency of male	熊蜂Bombus
雄花male	熊蜂Bombus		中华蜜蜂Apis cerana				7：00-8：00	8：00-9：00	9：00-10：00	10：00-11：00	11：00-12：00	12：00-13：00
7：00-8：00	9	1	19	3			9	15	25	27	37	41
8：00-9：00	17	2	21	2			8	17	27	30	33	40
9：00-10：00	27	2	42	2			10	19	29	27	35	36
10：00-11：00	28	2	63	3			27	51	81	84	105	117
11：00-12：00	35	2	94	2			Ba	Ba	Ba	Ba	Ba	Ba
12：00-13：00	39	3	116	5			13：00-14：00	14：00-15：00	15：00-16：00	16：00-17：00	17：00-18：00	18：00-19：00
13：00-14：00	41	3	158	11			44	76	26	21	16	7
14：00-15：00	72	4	75	3			39	72	25	25	14	9
15：00-16：00	26	1	53	2			42	68	27	23	15	8
16：00-17：00	23	2	32	2			125	216	78	69	45	24
17：00-18：00	15	1	14	2			Ba	Aa	Ba	Ba	Aa	Ba
18：00-19：00	8	1	13	1			中华蜜蜂Apis cerana
							7：00-8：00	8：00-9：00	9：00-10：00	10：00-11：00	11：00-12：00	12：00-13：00
							18	23	41	66	94	111
							22	21	44	63	92	120
							17	19	41	60	96	117
							57	63	126	189	282	348
							Aa	Aa	Aa	Aa	Aa	Aa
							13：00-14：00	14：00-15：00	15：00-16：00	16：00-17：00	17：00-18：00	18：00-19：00
							157	73	53	34	15	12
							169	78	55	31	12	14
							148	74	51	31	15	13
							474	225	159	96	42	39
							Aa	Aa	Aa	Aa	Bb	Aa
雌花female	熊蜂Bombus		中华蜜蜂Apis cerana			雌花花访花频率visiting frequency of female	熊蜂Bombus
7：00-8：00	8	2	11	1			7：00-8：00	8：00-9：00	9：00-10：00	10：00-11：00	11：00-12：00	12：00-13：00
8：00-9：00	15	3	16	2			6	16	16	19	26	25
9：00-10：00	17	1	20	3			8	12	18	21	24	29
10：00-11：00	19	2	34	2			10	17	17	17	25	30
11：00-12：00	25	1	36	3			24	45	51	57	75	84
12：00-13：00	28	3	52	3			Aa	Aa	Ab	Bb	Bb	Bb
13：00-14：00	32	2	63	6			13：00-14：00	14：00-15：00	15：00-16：00	16：00-17：00	17：00-18：00	18：00-19：00
14：00-15：00	26	3	47	4			30	25	24	22	12	4
15：00-16：00	25	1	36	2			33	29	26	26	13	5
16：00-17：00	23	3	21	3			33	24	25	21	11	6
17：00-18：00	12	1	21	2			96	78	75	69	36	15
18：00-19：00	5	1	12	2			Bb	Bb	Ba	Aa	Bb	Bb
							中华蜜蜂Apis cerana
							7：00-8：00	8：00-9：00	9：00-10：00	10：00-11：00	11：00-12：00	12：00-13：00
							10	18	22	36	33	50
							12	14	21	32	38	55
							11	16	17	34	37	51
							33	48	60	102	108	156
							Ab	Ab	Ab	Ab	Ab	Ab
							13：00-14：00	14：00-15：00	15：00-16：00	16：00-17：00	17：00-18：00	18：00-19：00
							69	43	38	22	23	10
							58	48	34	23	19	14
							62	50	36	18	21	12
							189	141	108	63	63	36
							Ab	Ab	Ab	Ab	Aa	Aa
雌花花蜜体积Nectar secretion of female						雄花花蜜体积Nectar secretion of male
1	2	3	4			1	2	3	4
18.9	36.8	48.6	8.5			10.2	16.5	20.9	8.5
20.3	34.5	45.2	14.1			9.5	14.3	23.9	7.6
19.5	33.5	49.2	12.5			12.4	16.7	22.7	7.6
22.5	35.8	45.8	11.6			10.4	17.1	20.7	9.9
21.9	36.4	50.7	13.1			8.6	15.5	21.8	7.2
20.62±1.54	35.4±1.37	47.9±2.33	11.96±2.14			10.22±1.41	16.02±1.13	22±1.33	8.16±1.08
Ac	Ab	Aa	Ad			Bc	Bb	Ba	Bd
雄花花粉粒释放数量pollen grain release in male						花药开口anther diameter
1	2	3	4			1	2	3	4
9955	56300	63923	25770			116	322	395	136
9050	52230	69422	25655			108	315	378	129
10575	54160	67490	28000			120	330	396	142
29580	162690	200835	79425
±767	±2036	±2790	±1322			116±8	322±22	395±25	136±14 µm
9860	54230	66945	26475
	开花比例percentange of flowering（％）
	雄花female	雌花male
1	5.6
2	8.5
3	9.4	4.8
4	13.5	6.5
5	15.8	11.2
6	20.7	15.6
7	25.8	28.2
8	32.5	35.7
9	45.9	46.4
10	50.2	48.5
11	58.6	52.3
12	71.5	69.4
13	73.2	70.5
14	78.5	75.6
15	75.3	73.4
16	72.5	71.5
17	62.1	65.3
18	56.5	55.4
19	48.5	42.6
20	35.4	31.5
21	26.7	19.7
22	21.3	10.2
23	15.6	7.5
24	9.4
25	6.8
开花物候Flowering phenology		雌花female					雄花male
	种群水平population levels	个体水平individual levels	花序水平inflorescence levels	单花水平single levels flower levels		种群水平population levels	个体水平individual levels	花序水平inflorescence levels	单花水平single flower levels
始花日期the date of blooming	6.2	6.5	6.9	5.31		6.4	6.7	6.12	6.2
花期持续时间duration of flowering period	25	19	13	6		21	16	9	5
开花高峰期flowering peak period	6.11	6.15	6.17	6.3-6.4		6.13	6.14	6.16	6.4-6.5
终花日期final blooming date	6.27	6.24	6.22	6.6		6.25	6.23	6.21	6.7
	单次访花后柱头上落置的花粉粒数量Number of pollen grains deposited on stigma after single visit (N)	单次访问后带走的花粉粒数量Number of pollen grains carried away after single visit (N)	传粉效率Pollination efficiency (％)			处理花朵数Number of treated flowers (N)	结果数Number of fruited flowers (N)	结实率)Fruit-set rate (％)
熊蜂Bombus	1527±102	15520±822	9.88±1.16		自然授粉Natural pollination	60	34	56.10±2.56b	32	53.3	35	58.33	34	56.10±2.56b
中华蜜蜂Apis cerana	2566±119	21007±1232	12.21±0.13		人工授粉Artificial pollination	60	53	87.21±5.09a	55	91.67	49	81.67	52	87.21±5.09a
					套网袋Bagging	60	0	0c	0	0	0	0	0	0c
	2560	20850	12.27
	2450	19860	12.34
	2687	22310	12.04
中华蜜蜂Apis cerana	2566±119	21007±1232	12.21±0.13
	1525	15300	9.97
	1630	14830	10.99
	1427	16429	8.68
熊蜂Bombus	1527±102	15520±822	9.88±1.16
	气温temperature		降雨量precipitation
date	日高温℃ high temperature	日低温℃ low temperature	日降雨量mmprecipitation	date	日高温℃ high temperature	日低温℃ low temperature	日降雨量mmprecipitation	date	日高温℃ high temperature	日低温℃ low temperature	日降雨量mm precipitation	date	日高温℃ high temperature	日低温℃ low temperature	日降雨量mm precipitation
4.1	6	-5	0	5.1	25	8	0	8.1	27	22	0	4.1-4.7	13.86	-1.57	0.35
4.2	15	-5	0	5.2	27	14	0	8.2	28	22	0	4.8-4.14	19.14	4	0
4.3	12	-3	0	5.3	31	14	0	8.3	30	21	0	4.15-4.21	18.71	4.29	0.42
4.4	12	-3	0	5.4	27	15	0	8.4	31	23	0	4.22-4.28	20	9	2.11
4.5	15	-3	0	5.5	22	15	0	8.5	28	23	0	4.29-5.5	23.43	9.86	0
4.6	18	6	2.45	5.6	20	12	0	8.6	30	21	0	5.6-5.12	21.17	9	1.13
4.7	19	2	0	5.7	22	8	0	8.7	31	21	0	5.13-5.19	21.86	7.43	0
4.8	6	-5	0	5.8	25	4	0	8.8	29	22	0	5.20-5.26	22.71	8.86	0
4.9	12	-8	0	5.9	22	11	0	8.9	31	20	0	5.27-6.2	18.71	10.29	1.61
4.1	19	-1	0	5.1	23	13	7.91	8.1	26	21	0	6.3-6.9	26	15.14	1.65
4.11	21	5	0	5.11	18	9	0	8.11	29	22	19.32	6.10-6.16	26.71	16	3.33
4.12	26	11	0	5.12	18	6	0	8.12	26	21	0	6.17-6.23	28.14	17	0.59
4.13	25	13	0	5.13	26	11	0	8.13	29	19	0	6.24-6.30	27.57	18.57	0.14
4.14	25	13	0	5.14	21	8	0	8.14	29	20	0	7.1-7.7	26.14	16.29	6.31
4.15	15	7	0	5.15	18	3	0	8.15	29	19	0	7.8-7.14	29	17.71	0
4.16	17	3	0	5.16	21	2	0	8.16	30	19	0	7.15-7.21	29.71	21.71	0
4.17	24	3	0	5.17	30	8	0	8.17	30	19	0	7.22-7.28	28.14	21.14	1.02
4.18	21	8	2.96	5.18	22	13	0	8.18	31	21	0	7.29-8.4	29.43	21.14	1.49
4.19	16	4	0	5.19	15	7	0	8.19	29	22	0	8.5-8.11	29.14	21.43	2.76
4.2	15	4	0	5.2	20	4	0	8.2	29	21	0.51	8.12-8.18	29.14	19.71	0
4.21	23	1	0	5.21	29	10	0	8.21	28	23	12.86	8.19-8.25	27.43	19	1.91
4.22	24	9	5.53	5.22	29	16	0	8.22	25	19	0	8.26-8.31	26.83	15.83	0.32
4.23	20	9	0	5.23	21	8	0	8.23	27	15	0
4.24	23	10	0	5.24	21	6	0	8.24	27	16	0
4.25	23	12	4.96	5.25	23	8	0	8.25	27	17	0
4.26	20	11	4.31	5.26	16	10	0	8.26	27	17	0
4.27	16	9	0	5.27	18	9	0	8.27	26	15	0
4.28	14	3	0	5.28	24	11	0	8.28	28	15	0
4.29	13	1	0	5.29	16	11	0	8.29	29	18	0
4.3	19	2	0	5.3	20	11	11.3	8.3	24	16	0
				5.31	18	10	0	8.31	27	14	1.92
6.1	14	10	0	7.1	27	14	0		877	604	34.61
6.2	21	10	0	7.2	30	12	0
6.3	26	9	0	7.3	25	17	0
6.4	29	14	0	7.4	23	17	0
6.5	28	19	0	7.5	22	18	0
6.6	28	19	0	7.6	26	17	44.18
6.7	24	17	11.53	7.7	30	19	0
6.8	22	15	0	7.8	27	18	0
6.9	25	13	0	7.9	28	14	0
6.1	29	12	0	7.1	30	14	0
6.11	28	19	21.42	7.11	30	19	0
6.12	26	18	0	7.12	29	19	0
6.13	28	18	1.92	7.13	28	20	0
6.14	26	18	0	7.14	31	20	0
6.15	23	14	0	7.15	32	21	0
6.16	27	13	0	7.16	30	23	0
6.17	27	15	0	7.17	28	22	0
6.18	29	13	0	7.18	30	21	0
6.19	34	20	0	7.19	31	21	0
6.2	29	20	0	7.2	27	22	0
6.21	31	19	1.92	7.21	30	22	0
6.22	29	17	2.18	7.22	31	22	7.15
6.23	18	15	0	7.23	27	21	0
6.24	18	14	0	7.24	29	20	0
6.25	27	13	0	7.25	29	21	0
6.26	30	18	0	7.26	26	21	0
6.27	30	20	0	7.27	29	21	0
6.28	31	23	0.96	7.28	26	22	0
6.29	30	22	0	7.29	30	20	0
6.3	27	20	0	7.3	31	20	0
	1328	600	60.14	7.31	29	20	10.4
					1569	893	80.94
